# Supplementary material for: How Speededness of a Reasoning Test and the Complexity of Mental Speed Tasks Influence the Relation between Mental Speed and Reasoning Ability
Source: J Intell. 2023 May 8;11(5):89. doi: 10.3390/jintelligence11050089 (PMC10219451; doi:10.3390/jintelligence11050089)
Supplement: Supplementary file 1 [file jintelligence-11-00089-s001.zip]

Archive with 4 entries (4 files):
- Data.csv
- readme.pdf
- Script10.03.2023.R
- Table S1. Unstandardized and standardized factor loadings.pdf
