# Supplementary material for: How Speededness of a Reasoning Test and the Complexity of Mental Speed Tasks Influence the Relation between Mental Speed and Reasoning Ability
Source: J Intell. 2023 May 8;11(5):89. doi: 10.3390/jintelligence11050089 (PMC10219451; doi:10.3390/jintelligence11050089)
Supplement: Supplementary file 1 [file jintelligence-11-00089-s001.zip › Data.csv]

Vpn	age	Intelligenz	CFT	sex	cft1	cft2	cft3	cft4	H0MW	H1MW	H2MW	A1	A2	A3	A4	A5	A6	A7	A8	A9	A10	A11	A12	A13	A14	A15	B1	B2	B3	B4	B5	B6	B7	B8	B9	B10	B11	B12	B13	B14	B15	C1	C2	C3	C4	C5	C6	C7	C8
1	19	101	40	1	13	10	10	7	265,9285714	323,1333333	432,2333333	1	1	1	1	0	1	1	0	1	1	1	1	1	1	1	1	1	1	1	1	0	1	1	1	0	0	0	1	1	0	1	1	1	1	1	1	1	1
2	21	109	43	1	10	12	13	8	233,5517241	334,5	394,2666667	1	1	1	1	1	1	1	0	0	1	1	0	0	1	0	1	1	1	1	1	1	1	1	1	0	1	1	1	0	0	1	1	1	1	1	0	1	1
3	21	109	43	1	14	12	10	7	280,1666667	360,9666667	524,0333333	1	1	1	1	1	1	1	1	1	1	1	1	1	1	0	1	1	1	1	1	1	1	1	1	1	0	1	1	0	0	1	1	1	1	0	1	1	1
4	20	92	36	1	12	9	10	5	313,4482759	345,2413793	502,0344828	1	1	1	0	1	1	0	1	1	0	1	1	1	1	1	1	1	1	1	1	1	1	1	0	0	1	0	0	0	0	1	0	1	1	1	1	0	0
5	20	117	46	1	13	14	10	9	244,4137931	323,8666667	399,8928571	1	1	1	0	1	1	1	1	1	1	0	1	1	1	1	1	1	1	1	1	1	1	1	1	1	1	1	1	1	0	1	1	1	1	1	1	1	1
6	20	103	41	1	13	13	9	6	276,5666667	342,9666667	387,7586207	1	1	1	1	1	1	1	1	1	0	0	1	1	1	1	1	1	1	1	1	1	1	1	1	0	1	1	1	0	1	1	1	1	1	1	1	1	0
7	21	115	45	1	13	14	10	8	251,0333333	333,7666667	381,0714286	1	1	1	1	1	1	1	1	0	0	1	1	1	1	1	1	1	1	1	1	1	1	1	1	1	1	1	1	1	0	1	1	1	1	1	1	1	1
8	22	103	41	1	11	13	12	5	276,6896552	358	415,4827586	1	1	1	0	1	1	1	1	1	0	1	0	0	1	1	1	1	1	1	0	1	1	1	1	0	1	1	1	1	1	1	1	1	1	1	1	1	1
9	24	112	44	2	12	11	13	8	279,7777778	365,4	425,4666667	1	1	1	0	1	1	1	1	1	1	1	1	1	0	0	1	1	1	1	0	1	1	1	1	0	1	1	1	0	0	1	1	1	1	1	1	1	0
10	20	112	44	1	13	10	12	9	243,9310345	300,7	384,4482759	1	1	1	1	1	1	1	1	1	1	1	0	0	1	1	1	1	1	1	0	1	1	1	1	0	1	0	1	0	0	1	1	1	1	1	1	1	1
11	19	103	41	1	11	10	14	6	245,1666667	298,6666667	385,5333333	1	1	1	1	1	1	0	1	1	0	1	1	1	0	0	1	1	1	1	1	0	1	1	0	1	1	1	0	0	0	1	1	1	1	1	1	1	1
12	24	127	49	1	13	13	14	9	237,8965517	287,5333333	359,5714286	1	1	1	1	1	1	1	1	1	1	1	1	0	0	1	1	1	1	1	0	1	1	1	1	1	1	1	1	1	0	1	1	1	1	1	1	1	1
13	20	86	33	1	9	9	9	6	393,1071429	377,2333333	512,6551724	1	1	1	1	1	1	1	0	1	1	0	0	0	0	0	1	1	1	1	1	0	1	1	1	0	0	0	0	1	0	1	1	1	1	0	0	1	1
14	20	127	49	1	15	14	12	8	237,1333333	258,2068966	335,1724138	1	1	1	1	1	1	1	1	1	1	1	1	1	1	1	1	1	1	1	1	1	1	1	1	1	0	1	1	1	1	1	1	1	1	1	1	1	1
15	20	99	39	1	9	12	12	6	281,5	432,7931034	479,2333333	1	1	1	1	1	0	0	0	0	1	0	0	1	1	1	1	1	1	1	1	1	1	1	1	0	1	1	1	0	0	1	1	1	1	1	1	1	1
16	23	127	49	1	15	13	13	8	258,2068966	333,3666667	369,5333333	1	1	1	1	1	1	1	1	1	1	1	1	1	1	1	1	1	1	1	1	1	1	1	1	1	0	1	1	1	0	1	1	1	1	0	1	1	1
17	22	95	37	1	8	11	10	8	300,9666667	420,8666667	425,3666667	1	1	1	0	0	1	1	1	1	0	1	0	0	0	0	1	1	1	1	1	1	1	0	1	1	1	1	0	0	0	1	1	1	1	1	1	1	1
18	25	112	44	1	13	10	13	8	279,2333333	322,5	398,6071429	1	1	1	1	1	1	1	1	1	1	1	1	0	1	0	1	1	1	1	1	0	1	0	1	0	1	1	1	0	0	1	1	1	1	1	1	1	1
19	27	100	38	1	12	11	10	5	247,4333333	330,0666667	418,7	1	1	1	1	1	1	1	1	1	0	1	0	1	1	0	1	1	1	1	1	1	1	0	1	1	0	1	1	0	0	1	1	1	1	1	1	1	1
20	24	117	46	1	13	14	11	8	233,5333333	309,9666667	359,9310345	1	1	1	1	1	1	0	1	1	1	1	1	1	0	1	1	1	1	1	1	1	1	1	1	1	1	1	1	1	0	1	1	1	1	0	1	1	1
21	25	97	38	1	14	8	9	7	266,3103448	352,2333333	435,1	1	1	1	1	1	1	1	1	1	1	0	1	1	1	1	1	1	0	1	1	1	1	1	1	0	0	0	0	0	0	1	1	1	1	1	1	1	0
22	27	120	46	2	15	11	12	8	264,1	311,6	363,7	1	1	1	1	1	1	1	1	1	1	1	1	1	1	1	1	1	1	1	1	1	1	1	0	0	1	0	1	1	0	1	1	1	1	1	0	1	1
23	25	106	42	1	14	10	12	6	229,4482759	273,2666667	430,4482759	1	1	1	0	1	1	1	1	1	1	1	1	1	1	1	1	1	1	1	1	1	1	0	0	0	1	0	1	1	0	1	1	1	1	1	1	1	0
24	29	145	53	2	15	14	14	10	262,0666667	315,2	392,2	1	1	1	1	1	1	1	1	1	1	1	1	1	1	1	1	1	1	1	1	1	1	0	1	1	1	1	1	1	1	1	1	1	1	1	1	1	1
25	24	115	45	1	13	13	12	7	400,8518519	416,2	537,0666667	1	1	1	1	1	1	1	0	1	1	1	0	1	1	1	1	1	1	1	1	1	0	1	1	1	1	1	1	1	0	1	1	1	1	1	1	1	1
26	24	115	45	2	13	14	10	8	240,2666667	296,9655172	377,4137931	1	1	1	1	1	1	1	1	0	1	1	1	1	1	0	1	1	1	1	1	1	1	1	1	1	1	1	1	1	0	1	1	1	1	0	1	1	1
27	21	112	44	1	12	11	13	8	229,1034483	309,4	354,9310345	1	1	1	1	1	1	1	1	1	0	0	1	1	1	0	1	1	1	1	1	1	1	0	1	1	1	1	0	0	0	1	1	1	1	1	1	1	1
28	21	138	52	1	15	13	15	9	267,6333333	293,0333333	390,8333333	1	1	1	1	1	1	1	1	1	1	1	1	1	1	1	1	1	1	1	1	1	1	1	1	1	0	1	1	1	0	1	1	1	1	1	1	1	1
29	24	120	47	1	14	14	11	8	259,3	300,0666667	397,9666667	1	1	1	1	1	1	1	1	1	0	1	1	1	1	1	1	1	1	1	1	1	1	1	0	1	1	1	1	1	1	1	1	1	1	1	1	1	1
30	20	120	47	1	14	12	12	9	269,2413793	397,7666667	512,6785714	1	1	1	1	1	1	1	1	1	1	1	1	1	0	1	1	1	1	1	1	1	1	1	1	1	1	0	1	0	0	1	1	1	1	1	1	1	1
31	24	109	43	1	13	11	12	7	223,4827586	280,9333333	336,8148148	1	1	1	1	1	1	1	0	0	1	1	1	1	1	1	1	1	1	1	1	1	0	1	1	0	0	1	1	1	0	1	1	1	1	1	1	1	1
32	20	101	40	1	13	11	10	6	319,7	426,7	485,2333333	1	1	1	1	1	1	1	1	1	0	1	1	1	0	1	1	1	1	1	1	1	1	0	0	0	1	1	1	1	0	1	1	1	1	1	1	1	1
33	20	134	51	2	14	14	12	11	220,5666667	276	326,5	1	1	1	1	1	1	1	1	1	1	1	1	1	1	0	1	1	1	1	1	1	1	1	1	1	1	1	1	1	0	1	1	1	1	1	1	1	1
34	23	109	43	2	13	10	13	7	225,4137931	299,3	224,3666667	1	1	1	1	1	1	1	1	1	1	1	1	0	1	0	1	1	1	1	1	1	0	1	1	0	1	1	0	0	0	1	1	1	1	1	1	1	1
35	22	138	52	1	14	13	15	10	243,6206897	283,1	310,2666667	1	1	1	1	1	1	1	0	1	1	1	1	1	1	1	1	1	1	1	1	1	1	1	1	1	1	0	1	1	0	1	1	1	1	1	1	1	1
36	22	109	43	1	13	10	14	6	286,6666667	324,0666667	386,2666667	1	1	1	1	1	1	1	1	1	0	1	1	1	1	0	1	1	1	1	1	1	1	0	1	1	0	0	1	0	0	1	1	1	1	1	1	1	1
37	26	109	42	1	11	11	11	9	247,6333333	301,6333333	421,4333333	1	1	1	1	1	1	1	0	1	1	1	0	0	1	0	1	1	1	1	1	1	1	1	0	1	1	1	0	0	0	1	1	1	1	1	1	1	1
38	25	92	36	1	11	8	11	6	233,5517241	250,6333333	294,2413793	1	1	1	1	1	1	1	1	0	1	1	1	0	0	0	1	1	1	1	1	0	1	1	0	0	1	0	0	0	0	1	1	1	1	1	1	1	1
39	20	127	49	1	15	12	14	8	256,4137931	283,2413793	354,6666667	1	1	1	1	1	1	1	1	1	1	1	1	1	1	1	1	1	1	1	1	1	1	1	0	0	1	1	1	1	0	1	1	1	1	1	1	1	1
40	23	117	46	1	15	13	11	7	222,3103448	264,7666667	353,6206897	1	1	1	1	1	1	1	1	1	1	1	1	1	1	1	1	1	1	1	1	1	0	1	1	1	1	1	1	1	0	1	1	1	1	1	1	1	1
41	21	127	49	1	15	12	12	10	229,1	254,2413793	324,1724138	1	1	1	1	1	1	1	1	1	1	1	1	1	1	1	1	1	1	1	1	1	1	1	1	0	1	1	1	0	0	1	1	1	1	1	1	1	1
42	30	117	45	2	13	11	12	9	291,9	343,8666667	378,4333333	1	1	1	1	1	1	1	1	1	0	1	1	1	1	0	1	1	1	1	1	1	1	1	0	0	1	1	1	0	0	1	1	1	1	1	1	1	1
43	23	117	46	1	14	12	13	7	263,3333333	375,8	485,4333333	1	1	1	1	1	1	1	1	1	1	1	1	1	1	0	1	1	1	1	1	1	1	0	1	1	1	0	1	1	0	1	1	1	1	1	1	1	0
44	22	103	41	1	13	10	11	7	235,4666667	308,2333333	405,9	1	1	1	1	1	1	1	1	1	0	0	1	1	1	1	1	1	0	1	1	1	1	1	0	0	1	1	1	0	0	1	1	1	1	1	1	1	1
45	24	106	42	2	13	9	11	9	216,6206897	319,0333333	396,9310345	1	1	1	1	1	1	1	1	0	1	1	0	1	1	1	1	1	1	1	0	1	1	0	0	0	1	1	1	0	0	1	1	1	1	1	1	1	0
46	27	112	43	1	15	6	13	9	252,7333333	289,7	369,6666667	1	1	1	1	1	1	1	1	1	1	1	1	1	1	1	1	1	1	1	0	1	1	0	0	0	0	0	0	0	0	1	1	1	1	1	1	1	1
47	27	109	42	2	12	12	12	6	261,7586207	291,3	388,6896552	1	1	1	1	1	1	1	1	1	0	0	1	0	1	1	1	1	1	1	1	1	0	1	1	1	1	0	1	1	0	1	1	1	1	1	1	1	1
48	24	120	47	1	14	14	13	6	273,5666667	298,4137931	357,6428571	1	1	1	1	1	1	1	1	1	1	0	1	1	1	1	1	1	1	1	1	1	1	1	1	1	1	1	1	1	0	1	1	1	1	1	1	1	1
49	19	109	43	1	15	11	10	7	266,9	294,7	375,8	1	1	1	1	1	1	1	1	1	1	1	1	1	1	1	1	1	1	1	1	1	1	1	1	1	0	1	0	0	0	1	1	1	1	0	1	1	1
50	22	88	34	2	10	10	9	5	263,7241379	352,7666667	432,1666667	1	1	1	1	1	1	1	1	0	1	1	0	0	0	0	1	1	1	1	0	1	1	1	1	1	0	1	0	0	0	1	1	1	1	0	1	1	1
51	21	97	38	1	12	10	9	7	246,4666667	363,6333333	420,5172414	1	1	1	1	1	1	1	1	0	1	1	1	0	0	1	1	1	1	1	1	1	1	0	1	1	1	0	0	0	0	1	1	1	1	1	0	1	1
52	24	84	32	1	9	9	8	6	360,1333333	393	587	1	1	1	1	1	0	1	0	0	1	1	1	0	0	0	1	0	1	1	1	1	1	0	0	1	1	1	0	0	0	1	1	1	1	0	1	1	1
53	22	115	45	1	12	13	12	8	208,6333333	288,8333333	348,2666667	1	1	1	1	1	1	1	0	1	1	1	0	1	1	0	1	1	1	1	0	1	1	1	1	1	1	1	1	1	0	1	1	1	1	1	1	1	0
54	24	123	48	1	15	13	13	7	260,3333333	303,0689655	389,5666667	1	1	1	1	1	1	1	1	1	1	1	1	1	1	1	1	1	1	1	1	1	1	1	1	1	0	1	1	1	0	1	1	1	1	1	1	1	1
55	23	120	47	1	14	11	15	7	226,7333333	238,8275862	265,2068966	1	1	1	1	1	1	1	1	1	1	1	1	1	1	0	1	1	1	1	1	1	0	0	1	0	1	1	1	1	0	1	1	1	1	1	1	1	1
56	22	101	40	1	13	10	9	8	236,1333333	292,4	337,6	1	1	1	1	1	1	1	1	1	0	1	1	1	1	0	1	1	1	1	1	0	1	1	0	1	1	1	0	0	0	1	1	1	1	1	1	0	1
57	26	120	46	2	12	15	10	9	267,3666667	361,6666667	458,4666667	1	1	1	1	1	1	0	1	1	1	1	1	1	0	0	1	1	1	1	1	1	1	1	1	1	1	1	1	1	1	1	1	1	1	1	1	1	1
58	23	120	47	1	15	12	11	9	285,8666667	345,5517241	437,1666667	1	1	1	1	1	1	1	1	1	1	1	1	1	1	1	1	1	1	1	1	1	1	1	1	1	1	0	1	0	0	1	1	1	1	0	1	1	1
59	21	101	40	2	15	11	12	2	231,7333333	283,4333333	337,862069	1	1	1	1	1	1	1	1	1	1	1	1	1	1	1	1	1	1	1	1	1	1	0	0	0	1	1	1	1	0	1	1	1	1	1	1	1	0
60	25	112	44	2	14	11	10	9	281,1	364,7	454,4482759	1	1	1	1	1	1	1	0	1	1	1	1	1	1	1	1	1	1	1	1	1	1	1	0	1	1	0	1	0	0	1	1	1	1	1	0	1	0
61	19	112	44	1	12	13	11	8	244,5666667	332,1333333	386,2068966	1	1	1	1	1	1	1	1	0	0	1	1	1	0	1	1	1	1	1	1	1	1	1	1	0	1	1	1	0	1	1	1	1	1	1	1	0	1
62	24	123	48	1	14	12	13	9	248,1	305,3	359,3666667	1	1	1	1	1	1	1	0	1	1	1	1	1	1	1	1	1	1	1	1	1	1	1	0	1	1	1	1	0	0	1	1	1	1	1	1	1	0
63	19	115	45	1	15	11	10	9	207,7407407	283,4666667	326,5862069	1	1	1	1	1	1	1	1	1	1	1	1	1	1	1	1	1	1	1	1	1	0	1	1	1	1	0	1	0	0	1	1	1	1	0	1	1	1
64	19	115	45	2	13	12	12	8	255	310,7	369,8965517	1	1	1	1	1	1	1	1	1	1	1	0	1	1	0	0	1	1	1	1	1	1	1	1	0	1	1	1	1	0	1	1	1	1	1	1	1	1
65	25	109	43	2	14	10	13	6	269,9310345	327,5333333	398,4827586	1	1	1	1	1	1	1	1	1	1	1	1	1	0	1	1	1	1	1	1	1	0	1	1	1	1	0	0	0	0	1	1	1	1	0	1	1	1
66	21	92	36	2	10	9	10	7	293,137931	312,7931034	352,1724138	1	1	1	0	1	1	1	1	0	1	1	0	1	0	0	1	1	1	1	1	0	1	0	1	1	0	1	0	0	0	1	1	1	1	1	1	1	1
67	22	138	52	2	14	14	14	10	220,8	282,3	324,6666667	1	1	1	1	1	1	1	1	1	1	1	1	0	1	1	1	1	1	1	1	1	0	1	1	1	1	1	1	1	1	1	1	1	1	1	0	1	1
68	22	123	48	2	11	14	14	9	250,2758621	300,6333333	462,2666667	1	1	0	1	0	0	1	1	1	1	1	1	0	1	1	1	1	1	1	1	1	1	1	1	1	1	1	1	1	0	1	1	1	1	1	1	1	1
69	23	123	48	2	13	12	13	10	257,9	292,1333333	398,8275862	1	1	1	1	1	1	1	1	0	1	1	1	1	0	1	1	1	1	0	1	1	1	1	1	1	1	1	0	1	0	1	1	1	1	0	1	1	1
70	19	106	42	2	12	12	11	7	226,6153846	273,7333333	352,6071429	1	1	1	1	1	1	1	1	1	1	1	0	1	0	0	1	1	1	1	1	1	1	1	1	1	1	1	0	0	0	1	1	1	1	1	0	1	1
71	23	127	49	1	14	13	12	10	254,9642857	318,4333333	443,2	1	1	1	1	1	1	1	1	1	1	1	1	0	1	1	1	1	1	1	1	1	1	1	1	1	1	1	0	1	0	1	1	1	1	0	1	1	1
72	22	101	40	2	12	9	11	8	287,9333333	360,3103448	438,5	1	1	1	1	1	1	1	1	1	1	1	0	1	0	0	1	1	1	1	1	1	0	0	0	0	1	0	1	1	0	1	1	1	1	1	1	1	1
73	21	112	44	1	11	12	13	8	251,0666667	304,3333333	308,0344828	1	1	1	1	1	1	1	0	1	1	0	0	0	1	1	1	1	1	1	1	1	1	1	0	1	1	1	1	0	0	1	1	1	1	1	1	1	1
74	22	103	41	2	13	12	10	6	210,1071429	260,4482759	308,4482759	1	1	1	0	1	1	1	1	1	0	1	1	1	1	1	1	1	1	1	1	1	1	1	0	1	1	1	1	0	0	1	1	1	1	0	1	1	1
75	22	145	54	2	15	14	15	10	255,4137931	314,9333333	346,5	1	1	1	1	1	1	1	1	1	1	1	1	1	1	1	1	1	1	1	1	1	1	1	1	1	1	1	1	1	0	1	1	1	1	1	1	1	1
76	21	86	33	1	12	9	7	5	241,7	314,7	420,3793103	1	1	1	1	1	1	1	0	1	1	1	1	0	0	1	1	1	1	1	0	1	1	1	1	0	1	0	0	0	0	1	1	1	1	0	1	1	1
77	25	112	44	2	12	10	13	9	234,3666667	296,5862069	359,5517241	1	1	1	1	1	1	1	0	1	1	1	1	0	1	0	1	1	1	1	1	0	1	1	0	0	1	1	1	0	0	1	1	1	1	1	1	1	1
78	19	112	44	1	12	10	14	8	253,6	316,0666667	387,6666667	1	1	1	1	1	1	1	1	0	1	0	1	0	1	1	1	1	1	1	1	0	1	1	0	1	1	0	1	0	0	1	1	1	1	1	1	1	1
79	21	117	46	2	13	12	12	9	211,0357143	263	312,9655172	1	1	1	1	1	1	1	1	1	0	1	1	0	1	1	1	1	1	1	1	1	0	0	1	1	1	1	1	1	0	1	1	1	1	1	1	1	0
80	23	123	48	2	13	13	13	9	319,5666667	420,6	551,3333333	1	1	1	1	1	1	1	0	0	1	1	1	1	1	1	1	1	1	1	1	1	1	1	1	1	1	1	0	1	0	1	1	1	1	1	1	1	1
81	19	115	45	2	15	14	10	6	224,2222222	290,9	360,7241379	1	1	1	1	1	1	1	1	1	1	1	1	1	1	1	1	1	1	1	1	1	1	1	1	1	1	1	1	1	0	1	1	1	1	1	1	0	1
82	20	120	47	2	14	13	12	8	267,6	332,1	415,0689655	1	1	1	1	1	1	1	0	1	1	1	1	1	1	1	1	1	1	1	1	1	1	1	1	1	1	1	1	0	0	1	1	1	1	0	1	0	1
83	21	99	39	1	10	11	11	7	237,4	283,2	365,6896552	1	1	1	0	1	1	0	1	1	1	0	0	1	0	1	1	1	1	1	1	1	1	0	0	0	1	1	0	1	1	1	1	1	1	1	1	1	0
84	24	106	42	1	10	13	12	7	296	298,5	357,5666667	1	1	1	0	1	1	1	1	1	1	0	1	0	0	0	1	1	1	1	1	1	1	1	1	1	0	1	1	0	1	1	1	1	1	1	1	1	1
85	21	117	46	1	13	12	12	9	281	324,3333333	430,1666667	1	1	1	1	1	1	1	1	1	1	0	1	1	1	0	1	1	1	1	1	1	0	1	1	1	0	1	1	1	0	1	1	1	1	1	1	1	1
86	19	82	31	1	11	8	9	3	548,1	490,6896552	491,3214286	1	1	1	1	1	1	1	0	1	1	0	1	0	1	0	1	1	1	1	1	0	1	1	1	0	0	0	0	0	0	1	1	1	1	1	0	1	1
87	20	120	47	1	13	13	13	8	253,4482759	293,0666667	363,3333333	1	1	1	1	1	1	0	1	1	0	1	1	1	1	1	1	1	1	1	1	1	0	1	1	1	1	1	1	1	0	1	1	1	1	0	1	1	1
88	21	106	42	1	12	13	12	5	283,2758621	356,3448276	423,9655172	1	1	1	1	1	1	1	1	1	1	1	1	0	0	0	1	1	1	1	1	1	1	1	1	1	1	1	1	0	0	1	1	1	1	1	1	1	1
89	20	106	42	1	13	11	11	7	244,3793103	308,1333333	348,5	1	1	1	1	1	1	0	1	1	1	1	1	0	1	1	1	1	1	1	1	1	0	0	1	0	1	1	1	1	0	1	1	1	1	0	1	1	1
90	19	134	51	1	15	13	14	9	236,7241379	291,6666667	333,6428571	1	1	1	1	1	1	1	1	1	1	1	1	1	1	1	1	1	1	1	0	1	1	1	1	1	1	1	1	1	0	1	1	1	1	1	1	1	0
91	20	112	44	2	10	11	14	9	245,8275862	312,8965517	394,4482759	1	1	1	0	1	1	1	1	0	1	1	1	0	0	0	1	1	1	1	1	1	1	1	0	0	0	1	1	0	1	1	1	1	1	1	1	1	1
92	21	99	39	2	12	9	10	8	494,4333333	622,3666667	681,9615385	1	1	1	1	1	1	0	1	1	1	1	1	0	0	1	1	1	1	1	1	1	0	1	0	1	0	0	0	0	1	1	1	0	1	1	1	1	1
93	22	95	37	1	12	9	11	5	514,2666667	554,9666667	711,84	1	1	1	1	1	1	1	1	1	1	1	0	0	1	0	1	1	1	1	1	1	1	1	0	0	0	0	1	0	0	1	1	1	1	1	1	1	1
94	18	106	42	1	14	10	12	6	561,7	444,5666667	672,0333333	1	1	1	1	1	1	1	1	1	1	1	0	1	1	1	1	1	1	1	1	1	1	0	0	1	1	0	1	0	0	1	1	1	1	1	1	1	1
95	21	106	42	1	14	8	13	7	242,6333333	305,7333333	366,5	1	1	1	1	1	1	1	1	1	0	1	1	1	1	1	1	1	1	1	1	1	0	0	0	0	0	0	1	0	1	1	1	1	1	1	1	1	1
96	23	97	38	1	10	13	8	7	262,3793103	402,4	448,7	1	1	1	0	1	1	1	0	1	0	0	0	1	1	1	1	1	1	1	1	1	1	1	1	1	1	1	1	0	0	1	1	1	1	1	1	1	0
97	23	84	32	1	10	6	9	7	242,9	290,0666667	367,6	1	1	1	1	0	1	1	1	0	0	1	1	1	0	0	1	1	1	1	0	1	1	0	0	0	0	0	0	0	0	1	1	1	1	1	1	1	1
98	23	115	45	2	12	13	13	7	236,6206897	333,2	401,5925926	1	1	1	1	1	1	1	1	0	1	1	0	1	0	1	1	1	1	1	1	1	1	1	0	1	1	1	1	1	0	1	1	1	1	1	1	1	1
99	24	106	42	1	12	12	10	8	241,1333333	338	435,8666667	1	1	1	1	1	1	1	0	1	1	1	1	0	1	0	1	0	1	1	1	1	0	1	1	1	1	1	1	1	0	1	1	1	1	0	1	1	1
100	22	92	36	1	12	11	9	4	296,8333333	318,9333333	381,7241379	1	1	1	1	1	1	1	1	1	1	1	1	0	0	0	1	1	1	1	1	1	1	1	1	0	1	0	1	0	0	1	1	1	1	0	0	1	0
101	22	92	36	2	11	8	11	6	263,2068966	315,7333333	405,4	1	1	1	0	1	1	1	0	0	1	1	1	1	1	0	1	1	0	0	1	1	1	1	0	0	0	1	1	0	0	1	1	1	1	1	1	1	1
102	22	109	43	1	12	13	10	8	228,4333333	278,9333333	301,5517241	1	1	1	1	1	1	1	0	1	1	1	1	1	0	0	1	1	1	1	1	1	1	1	1	1	0	1	1	1	0	1	1	1	1	0	1	1	1
103	21	95	37	1	9	9	12	7	272,1333333	296,6666667	343,1034483	1	1	0	1	1	1	1	0	0	0	1	0	1	1	0	1	0	1	1	1	0	1	1	1	0	1	0	1	0	0	1	1	1	1	1	1	1	1
104	22	90	35	1	10	9	11	5	257,0666667	328,4333333	412	1	1	1	1	1	0	1	0	1	1	1	1	0	0	0	1	1	1	1	1	0	1	1	0	0	1	1	0	0	0	1	1	1	1	1	1	1	1
105	22	123	48	1	11	14	14	9	250,2068966	361,0333333	444,8	1	1	1	1	1	1	0	1	1	0	1	1	0	1	0	1	1	1	1	1	1	1	1	1	1	1	1	1	0	1	1	1	1	1	1	1	1	1
106	22	97	38	1	11	10	10	7	233,4666667	295,4666667	450,7666667	1	1	1	0	1	1	1	0	1	1	1	1	1	0	0	1	1	1	1	1	0	1	1	0	0	1	0	0	1	1	1	1	1	1	0	1	1	1
107	21	145	54	1	15	13	15	11	241,4482759	327,9666667	403,4333333	1	1	1	1	1	1	1	1	1	1	1	1	1	1	1	1	1	1	1	1	1	1	1	0	1	1	1	1	1	0	1	1	1	1	1	1	1	1
108	20	127	49	1	13	14	15	7	333,0333333	332,6666667	410,2333333	1	1	1	1	1	1	1	1	1	0	0	1	1	1	1	1	1	1	1	1	1	1	1	1	1	1	1	1	1	0	1	1	1	1	1	1	1	1
109	21	123	48	1	15	13	12	8	235,6	270,8	362,0689655	1	1	1	1	1	1	1	1	1	1	1	1	1	1	1	1	1	1	1	1	1	1	0	1	1	1	1	1	1	0	0	0	0	1	1	1	1	1
110	21	117	46	2	14	11	13	8	245,7333333	303,5172414	366,962963	1	1	1	1	1	1	1	1	0	1	1	1	1	1	1	1	1	1	1	1	1	0	1	1	1	0	1	1	0	0	1	1	1	1	1	1	1	1
111	22	123	48	1	14	12	14	8	302,9	353,9666667	460,1724138	1	1	1	1	1	1	1	1	1	1	1	1	1	1	0	1	1	1	1	1	1	1	0	1	1	1	0	1	1	0	1	1	1	1	1	1	1	1
112	21	130	50	1	15	14	12	9	312,0666667	354,4	405,4482759	1	1	1	1	1	1	1	1	1	1	1	1	1	1	1	1	1	1	1	1	1	1	1	1	1	1	1	1	1	0	1	1	1	1	1	1	1	1
113	22	120	47	1	12	12	15	8	339,8214286	394,2413793	513,2413793	1	1	1	1	1	0	1	0	1	1	1	1	1	0	1	1	1	1	1	1	1	1	1	1	1	0	1	0	1	0	1	1	1	1	1	1	1	1
114	24	86	33	1	7	11	11	4	234,3448276	266,5	321,0689655	1	1	1	1	1	0	0	0	0	1	0	1	0	0	0	1	1	1	1	1	0	1	1	1	0	1	1	1	0	0	1	1	1	1	0	1	1	1
115	22	97	38	1	13	12	9	4	264,0344828	310,7666667	365,4444444	1	1	1	1	1	1	1	1	1	1	1	1	1	0	0	1	1	1	1	0	1	1	1	0	1	1	1	1	1	0	1	1	1	1	1	1	1	0
116	25	88	34	1	10	9	9	6	268,3666667	326,8666667	446,3	1	1	1	1	1	1	0	0	1	1	1	0	1	0	0	1	1	1	1	1	1	1	0	1	0	1	0	0	0	0	1	1	1	1	1	1	1	0
117	23	70	25	1	7	8	8	2	297,3	393	546,9333333	1	1	1	1	1	0	0	1	0	0	1	0	0	0	0	1	1	1	1	1	0	1	1	0	1	0	0	0	0	0	1	1	1	1	0	1	1	1
118	25	97	38	1	10	8	13	7	305,0666667	345,5333333	444,5333333	1	1	1	1	1	1	1	0	0	1	1	0	1	0	0	1	1	1	1	0	0	1	1	1	1	0	0	0	0	0	1	1	1	1	0	1	1	1
119	22	86	33	1	8	9	11	5	279,9333333	320,8275862	406,7333333	1	1	1	1	0	1	1	0	0	1	0	0	1	0	0	1	1	1	1	0	1	1	0	0	0	1	1	0	1	0	1	1	1	1	1	1	1	1
120	22	86	33	1	10	7	9	7	244,5	402,962963	542,1071429	1	1	1	1	1	1	1	1	0	1	1	0	0	0	0	1	1	1	1	1	0	1	0	0	0	0	1	0	0	0	1	1	1	0	0	1	1	1
121	18	92	36	1	9	8	12	7	265,3	311,8666667	341,4482759	1	1	1	1	1	1	0	1	0	0	1	0	1	0	0	1	1	1	1	0	1	0	1	0	0	1	0	1	0	0	1	1	1	1	0	1	1	1
122	25	120	47	1	15	11	12	9	271,0333333	306,6206897	407,0666667	1	1	1	1	1	1	1	1	1	1	1	1	1	1	1	1	1	1	0	1	1	1	1	1	1	0	1	1	0	0	1	1	1	1	1	1	1	1
123	23	138	52	2	15	13	14	10	232,4482759	286,8275862	371,9666667	1	1	1	1	1	1	1	1	1	1	1	1	1	1	1	1	1	1	0	1	1	1	1	1	1	1	1	1	1	0	1	1	1	1	1	1	1	1
124	25	103	41	1	13	9	12	7	239,1071429	300,8	310,2068966	1	1	1	0	1	1	1	1	1	0	1	1	1	1	1	1	1	1	1	1	0	1	1	0	1	0	0	1	0	0	1	1	1	1	1	1	0	1
125	22	101	40	2	11	11	12	6	238,0333333	298,8	333,6428571	1	1	1	1	1	1	1	0	1	1	1	1	0	0	0	1	1	1	1	1	0	0	1	1	1	0	1	1	1	0	1	1	1	1	1	1	0	1
126	20	99	39	1	10	9	11	9	284,6428571	337,3448276	408,4482759	1	1	1	1	1	1	1	0	1	0	0	1	0	1	0	1	1	1	1	1	1	0	0	0	0	0	1	1	1	0	1	1	1	1	0	0	1	1
127	21	92	36	2	12	9	10	5	253,5333333	304,1666667	413,1333333	1	1	0	1	1	1	1	0	1	1	1	1	1	0	1	1	1	1	1	1	0	1	0	0	0	1	0	1	0	1	1	1	1	1	0	1	1	1
128	21	120	47	2	14	12	12	9	213,7586207	264,5	328,8666667	1	1	1	1	1	1	1	0	1	1	1	1	1	1	1	1	1	1	1	1	1	1	1	0	0	1	1	1	1	0	1	1	1	1	0	0	1	1
129	21	106	42	2	12	13	10	7	312,9285714	388,7037037	313,8275862	1	1	1	0	1	1	1	1	1	0	1	1	1	0	1	1	1	1	1	1	1	1	1	1	0	1	1	1	1	0	1	1	1	1	1	0	1	1
130	18	90	35	1	10	9	9	7	289,2	353	486,8928571	1	1	1	1	1	1	1	1	1	0	1	0	0	0	0	1	0	0	1	1	1	1	0	1	1	1	0	1	0	0	1	1	1	1	1	1	0	0
131	22	127	49	2	14	14	13	8	233,2962963	301,5	366,9666667	1	1	1	1	1	1	1	1	1	1	1	1	1	1	0	1	1	1	1	0	1	1	1	1	1	1	1	1	1	1	1	1	1	1	1	1	1	1
132	19	120	47	2	15	12	12	8	238,3214286	272,6333333	337,5172414	1	1	1	1	1	1	1	1	1	1	1	1	1	1	1	1	1	1	0	1	1	1	1	0	1	1	1	1	1	0	1	1	1	1	1	1	1	1
133	19	117	46	2	14	12	11	9	365,3333333	344,7931034	371,6551724	1	1	1	1	1	1	1	1	1	1	1	1	1	1	0	1	1	1	1	1	1	1	0	1	1	1	1	0	1	0	1	1	1	1	1	1	1	1
134	20	112	44	1	14	12	13	5	249,1	322,0666667	415,1034483	1	1	1	1	1	1	1	1	1	1	1	1	1	0	1	1	1	1	1	0	1	1	1	1	1	1	1	1	0	0	1	1	1	1	1	1	1	1
135	20	90	35	1	11	9	9	6	237,4666667	322,2666667	433	1	1	1	1	1	1	1	0	1	1	0	1	0	1	0	1	1	1	1	1	1	1	0	1	0	0	0	1	0	0	1	1	1	1	0	1	1	1
136	23	106	42	2	13	10	11	8	341,7857143	381,4333333	443,4482759	1	1	1	1	1	1	1	1	1	1	1	1	0	1	0	1	1	1	1	1	0	1	1	1	0	1	0	1	0	0	1	1	1	1	0	1	1	1
137	23	88	34	2	12	8	10	4	309,9666667	347,2	448,2	1	1	1	1	1	1	1	1	1	0	1	1	1	0	0	1	1	1	1	1	0	1	0	1	1	0	0	0	0	0	1	1	1	1	1	1	1	1
138	23	88	34	2	12	8	6	8	270,7586207	340	483,8333333	1	1	1	1	1	1	1	1	1	0	1	0	0	1	1	1	1	1	1	0	1	0	0	1	1	0	1	0	0	0	1	1	1	0	0	1	0	0
139	22	92	36	2	11	10	12	3	269,6333333	339,8	378,1	1	0	1	1	1	1	1	0	0	1	1	1	1	1	0	1	1	1	1	1	0	1	1	0	0	1	1	0	1	0	1	1	1	1	1	1	1	1
140	22	101	40	2	13	8	12	7	276,2	293,4666667	382,4	1	1	1	1	1	1	1	1	1	0	1	0	1	1	1	1	0	1	1	1	0	0	0	1	1	1	1	0	0	0	1	1	1	1	1	1	1	1
141	17	109	43	1	12	12	10	9	258,2	314,3448276	414,7931034	1	1	1	1	1	1	1	1	1	1	0	1	0	1	0	1	1	1	1	1	1	1	0	1	1	1	1	1	0	0	1	1	1	1	1	0	1	1
142	22	101	40	1	13	9	13	5	255,6333333	341,5	386,8	1	1	1	1	1	1	1	1	1	0	1	1	1	0	1	1	1	1	0	1	1	1	1	0	0	1	0	1	0	0	1	1	1	1	1	0	1	1
143	20	101	40	1	13	9	13	5	237,4	272,9333333	350,4642857	1	1	1	1	1	1	1	1	1	1	0	1	1	0	1	1	1	1	1	1	1	1	1	1	0	0	0	0	0	0	1	1	1	1	1	1	1	1
144	22	86	33	1	9	8	11	5	263,5	336,0333333	600,1666667	1	1	1	1	1	1	1	1	0	0	1	0	0	0	0	1	0	1	1	1	1	1	0	0	0	0	0	1	1	0	1	1	1	1	1	1	1	0
145	21	130	50	2	12	14	13	11	226,8275862	302,2666667	364,4333333	1	1	1	0	1	1	1	1	1	0	1	1	0	1	1	1	1	1	1	1	1	1	1	1	1	1	1	1	1	0	1	1	1	1	1	1	1	1
146	20	103	41	2	11	10	12	8	267,3928571	335,6551724	413,5172414	1	1	1	1	1	1	1	1	0	1	1	1	0	0	0	1	1	1	1	1	1	1	0	1	0	1	0	0	1	0	1	1	1	1	0	1	1	1
147	25	103	41	1	12	12	11	6	229,8333333	310,6206897	495,137931	1	1	1	1	1	1	1	1	1	0	1	0	1	1	0	1	1	1	1	1	1	0	1	1	0	1	1	1	0	1	1	1	1	1	0	1	0	1
148	20	103	41	2	13	10	10	8	243,7666667	337	383,3333333	1	1	1	1	1	1	1	1	1	0	0	1	1	1	1	1	1	1	1	1	1	0	1	1	0	0	1	1	0	0	1	1	1	1	0	0	0	1
149	21	117	46	1	14	12	12	8	268,3793103	282,137931	353,4137931	1	1	1	1	1	1	1	1	1	1	1	1	1	0	1	1	1	1	1	1	1	1	1	1	0	1	0	1	1	0	1	1	1	1	1	0	0	1
150	21	120	47	1	14	14	11	8	268,1	299,2	351,7241379	1	1	1	1	1	1	1	1	1	1	1	1	1	0	1	1	1	1	1	1	1	1	1	1	1	1	1	1	1	0	1	1	1	1	1	0	0	1
151	25	99	39	2	9	10	12	8	229,8333333	283,8	396,5	1	1	1	0	1	1	1	1	0	0	0	0	1	1	0	1	1	1	1	1	1	1	1	0	0	1	0	1	0	0	1	1	1	1	1	1	1	0
152	25	99	39	1	13	10	11	5	239,1666667	314,6	570	1	1	1	1	1	1	1	1	1	1	1	1	1	0	0	1	1	1	1	1	1	1	1	1	0	1	0	0	0	0	1	1	1	1	0	1	1	1
153	23	80	30	2	10	6	9	5	415,9	447,2666667	516,8	1	1	1	1	0	1	1	1	1	0	1	1	0	0	0	1	1	1	1	0	1	1	0	0	0	0	0	0	0	0	1	1	1	1	1	1	1	0
154	24	123	48	2	15	12	14	7	233,2666667	278,7333333	333,5333333	1	1	1	1	1	1	1	1	1	1	1	1	1	1	1	1	1	1	1	1	1	1	1	1	1	1	0	1	0	0	1	1	1	1	1	1	1	1
155	22	99	39	2	9	11	13	6	260,3793103	324,0689655	441,2666667	1	1	1	1	0	1	1	0	1	0	1	0	1	0	0	1	0	1	1	1	1	1	0	1	1	1	1	1	0	0	1	1	1	1	0	1	1	1
156	19	97	38	2	10	10	11	7	230,8	296,3793103	439,4482759	1	1	1	1	1	1	1	1	1	0	1	0	0	0	0	1	1	1	1	1	1	0	1	1	1	1	0	0	0	0	1	1	1	1	1	1	1	1
157	20	97	38	2	9	11	9	9	273,2333333	328,0333333	548,1333333	1	1	1	0	1	1	1	1	0	0	0	0	1	1	0	1	1	1	1	1	1	1	1	0	1	1	0	1	0	0	1	1	1	1	1	0	1	0
158	19	112	44	1	14	14	9	7	252,0333333	291,2666667	346,7241379	1	1	1	1	1	1	1	1	1	1	1	1	1	1	0	1	1	1	1	1	1	1	1	1	1	1	1	1	1	0	1	1	1	1	0	1	1	1
159	27	112	43	1	15	12	11	5	302,5333333	354,3	416,9	1	1	1	1	1	1	1	1	1	1	1	1	1	1	1	1	1	1	1	1	1	1	1	1	1	0	1	0	1	0	0	1	1	1	1	1	1	1
160	23	120	47	1	12	13	14	8	239,6	265,7	395	1	1	1	0	1	1	1	1	1	0	1	1	1	1	0	1	1	1	1	0	1	1	1	1	1	1	1	1	0	1	1	1	1	1	1	1	0	1
161	24	130	50	1	13	14	14	9	207,8	238,1034483	312,6071429	1	1	1	1	1	1	0	1	1	1	1	1	1	1	0	1	1	1	1	1	1	1	1	1	1	1	1	1	1	0	1	1	1	1	1	1	1	1
162	28	130	49	1	15	14	12	8	275	310,8666667	399,4333333	1	1	1	1	1	1	1	1	1	1	1	1	1	1	1	1	1	1	1	1	1	1	1	1	1	1	1	1	1	0	1	1	1	1	1	1	1	1
163	26	104	40	1	11	13	10	6	275,8666667	289,5666667	373,9333333	1	1	1	1	1	1	1	1	0	1	1	1	0	0	0	1	1	1	1	1	1	1	1	1	1	1	1	1	0	0	1	1	1	1	1	1	1	1
164	21	95	37	1	12	11	10	4	208,0344828	313,1666667	405	1	1	1	0	1	1	1	1	1	1	1	1	0	1	0	1	1	1	1	1	1	1	0	0	1	1	1	1	0	0	1	1	1	1	1	1	1	1
165	25	106	42	1	10	13	12	7	288,6666667	318,6206897	549,7666667	1	1	1	1	1	1	1	1	0	0	1	1	0	0	0	1	1	1	1	1	1	1	0	1	1	1	1	1	1	0	1	1	1	1	0	1	1	1
166	27	138	51	1	13	14	15	9	222,1	297,6666667	337,9655172	1	1	1	1	1	1	1	0	1	1	1	1	1	1	0	1	1	1	1	1	1	1	1	1	1	1	1	1	0	1	1	1	1	1	1	1	1	1
167	26	97	37	1	13	9	10	5	256,75	309,6666667	387,6333333	1	1	1	1	1	1	1	1	1	0	1	1	1	1	0	1	1	1	1	0	1	1	0	0	0	1	1	1	0	0	1	1	1	1	1	0	0	1
168	25	92	36	2	11	7	11	7	276,3666667	308,2333333	399,1034483	1	1	1	0	1	1	1	1	1	1	0	1	1	0	0	1	1	1	1	1	0	1	0	1	0	0	0	0	0	0	1	1	1	1	1	1	1	1
169	24	123	48	1	14	14	13	7	279	336,6666667	495,6	1	1	1	1	1	1	1	1	1	1	1	1	1	1	0	1	1	1	1	1	1	1	1	1	1	1	1	1	1	0	1	1	1	1	1	1	1	1
170	26	117	45	1	12	13	12	8	241,3214286	253,1666667	353,8965517	1	1	1	1	1	1	0	1	1	0	1	1	1	1	0	1	1	1	1	1	1	1	1	1	1	1	1	1	0	0	1	1	1	1	1	1	1	1
171	26	102	39	1	11	12	11	5	254,8333333	277,9	413,3448276	1	1	1	1	1	1	0	0	1	1	1	1	1	0	0	1	1	1	1	1	1	1	0	1	1	1	1	0	1	0	1	1	1	1	0	1	1	1
172	21	103	41	1	14	10	9	8	263,1034483	326,2413793	353,4666667	1	1	1	1	1	1	1	1	1	1	1	1	0	1	1	1	1	1	0	1	1	1	1	0	0	1	1	1	0	0	1	1	1	1	1	1	1	1
173	30	134	50	2	15	13	15	7	228,7241379	338,4333333	381,6	1	1	1	1	1	1	1	1	1	1	1	1	1	1	1	1	1	1	1	1	1	1	1	1	1	1	1	1	0	0	1	1	1	1	1	1	1	1
174	28	134	50	1	14	13	14	9	274,7931034	327,6333333	364,6333333	1	1	1	1	1	1	1	1	1	1	1	1	0	1	1	1	1	1	1	0	1	1	1	1	1	1	1	1	1	0	1	1	1	1	0	1	1	1
175	21	103	41	1	14	9	12	6	238,4333333	294,2333333	357,0344828	1	1	1	1	1	1	1	1	1	0	1	1	1	1	1	1	1	1	1	1	1	0	0	1	0	0	1	1	0	0	1	1	1	1	1	1	1	1
176	27	123	47	1	15	14	12	6	245,6666667	306,2333333	350,7333333	1	1	1	1	1	1	1	1	1	1	1	1	1	1	1	1	1	1	1	1	1	1	1	1	1	1	1	1	1	0	1	1	1	1	1	1	1	1
177	25	117	46	2	14	12	12	8	302,5	297,1333333	411,7333333	1	1	1	1	1	1	1	0	1	1	1	1	1	1	1	1	1	1	1	1	0	1	1	1	1	1	1	1	0	0	1	1	1	1	1	0	1	1
178	23	92	36	2	9	9	10	8	300,6333333	349,8333333	410,3103448	1	1	1	1	1	1	1	0	0	1	0	0	1	0	0	1	1	1	1	0	1	1	1	0	0	0	1	1	0	0	1	1	1	1	1	1	1	1
179	25	86	33	2	11	8	13	1	220,5666667	301,6	412,6666667	1	1	1	1	1	1	1	0	1	1	1	1	0	0	0	1	1	1	1	0	1	1	1	1	0	0	0	0	0	0	1	1	1	1	1	1	1	1
180	27	112	43	1	15	12	9	7	237,2	303,0333333	378	1	1	1	1	1	1	1	1	1	1	1	1	1	1	1	1	1	1	1	1	1	1	1	0	1	1	1	1	0	0	1	0	1	1	1	1	1	1
181	25	134	51	2	15	14	13	9	211	268,5	349,1333333	1	1	1	1	1	1	1	1	1	1	1	1	1	1	1	1	1	1	1	1	1	1	1	1	1	1	1	1	1	0	1	1	1	1	1	1	1	1
182	25	115	45	1	13	12	13	7	251,5666667	314,6	352,5666667	1	1	1	1	1	1	1	1	1	1	1	0	1	1	0	1	1	1	1	1	1	1	1	0	1	1	0	1	1	0	1	1	1	1	1	1	1	1
183	23	92	36	2	12	10	11	3	243,8333333	356,7931034	401,9310345	1	1	1	1	1	1	1	1	1	1	1	1	0	0	0	1	1	1	1	1	1	1	0	1	1	1	0	0	0	0	1	1	1	1	1	1	1	1
184	23	109	43	1	11	12	13	7	233,0666667	312,1	407,1	1	1	1	1	1	1	1	1	0	1	1	1	0	0	0	1	1	1	1	1	1	1	1	0	1	1	1	1	0	0	1	1	1	1	1	1	1	0
185	20	101	40	1	14	8	9	9	268,6	336,8	471	1	1	1	1	1	1	1	1	1	0	1	1	1	1	1	1	1	1	1	0	1	1	0	0	0	0	0	1	1	0	0	1	1	1	0	1	1	1
186	23	117	46	1	12	15	12	7	244,1333333	283	421,6666667	1	1	1	1	1	1	1	1	1	1	1	1	0	0	0	1	1	1	1	1	1	1	1	1	1	1	1	1	1	1	1	1	1	1	1	1	1	1
187	21	90	35	1	10	9	12	4	257,2666667	295,4333333	361,1333333	1	1	1	1	1	0	1	1	1	0	1	1	0	0	0	1	1	1	1	1	0	0	1	0	1	1	0	1	0	0	1	1	1	1	0	0	1	1
188	26	134	50	1	15	14	12	9	280,6896552	356,5666667	432,4666667	1	1	1	1	1	1	1	1	1	1	1	1	1	1	1	1	1	1	1	1	1	1	1	1	1	1	1	1	1	0	1	1	1	1	1	1	1	1
189	25	112	44	1	14	12	11	7	230,6	284,6	354,3103448	1	1	1	1	1	1	1	0	1	1	1	1	1	1	1	1	1	1	1	1	1	1	1	1	1	1	1	0	0	0	1	1	1	1	1	1	1	1
190	27	112	43	2	12	8	12	11	225,4	262,8333333	291,3103448	1	1	1	1	1	1	1	0	1	1	1	1	1	0	0	1	1	1	1	1	0	0	1	0	0	0	1	1	0	0	1	1	1	1	1	1	1	0
191	22	115	45	1	12	14	12	7	268,3214286	381,6666667	544,75	1	1	1	0	1	1	1	1	1	0	1	1	1	1	0	1	1	1	1	1	1	1	1	1	1	0	1	1	1	1	1	1	1	1	0	1	1	1
192	30	109	42	2	12	11	11	8	209,137931	239,137931	340,7586207	1	1	1	1	1	1	1	1	1	1	1	1	0	0	0	1	1	1	1	1	1	1	1	1	1	1	0	0	0	0	1	1	1	1	1	1	1	1
193	27	97	37	2	11	12	10	4	312,3666667	363,8333333	423,4333333	1	1	1	0	1	1	1	1	1	1	0	1	1	0	0	1	1	1	0	0	1	1	1	1	1	1	1	1	1	0	1	1	1	1	1	0	1	1
194	25	115	45	1	14	11	14	6	231,0666667	297,4	419,4333333	1	1	1	1	1	1	1	1	1	1	1	1	1	1	0	1	1	1	1	1	1	1	1	0	1	1	1	0	0	0	1	1	1	1	1	1	1	1
195	24	112	44	1	15	11	9	9	255,6206897	356,4137931	403,7241379	1	1	1	1	1	1	1	1	1	1	1	1	1	1	1	1	1	1	1	1	1	1	1	1	1	0	0	1	0	0	1	1	1	1	0	1	1	0
196	27	109	42	2	13	11	12	6	246,2333333	296,1034483	363,2413793	1	1	1	1	1	1	1	1	1	1	0	1	1	1	0	1	1	1	1	1	1	1	1	1	1	1	0	0	0	0	1	1	1	1	0	1	1	1
197	24	138	52	1	14	13	15	10	253,9	308,8333333	343,0666667	1	1	1	1	1	1	1	1	0	1	1	1	1	1	1	1	1	1	1	1	1	1	1	1	1	1	1	1	0	0	1	1	1	1	1	1	1	1
198	23	103	41	2	12	9	11	9	273,5666667	311,2333333	422,2	1	1	1	1	1	0	1	0	0	1	1	1	1	1	1	1	1	1	1	0	1	1	0	0	0	1	1	0	0	1	1	1	1	1	1	1	1	1
199	24	120	47	1	13	14	12	8	222,5517241	279,6666667	329,1538462	1	1	1	1	1	1	1	1	1	0	1	1	0	1	1	1	1	1	1	1	1	1	1	1	1	1	1	1	1	0	1	1	1	1	1	1	1	1
200	20	109	43	1	11	11	13	8	265,9666667	360,1333333	430,8666667	1	1	1	0	1	1	1	1	1	0	1	1	0	0	1	1	1	1	1	1	1	1	0	0	0	0	1	1	1	1	1	1	1	1	1	1	1	1
[truncated: 18 more columns]
