# Supplementary material for: How Speededness of a Reasoning Test and the Complexity of Mental Speed Tasks Influence the Relation between Mental Speed and Reasoning Ability
Source: J Intell. 2023 May 8;11(5):89. doi: 10.3390/jintelligence11050089 (PMC10219451; doi:10.3390/jintelligence11050089)
Supplement: Supplementary file 1 [file jintelligence-11-00089-s001.zip › Script10.03.2023.R]

##load packages
library("lavaan")
library("psych")

#read data in
data=read.csv(file="Data.csv",sep=";", dec=",", header=TRUE)
head(data)
data<-as.data.frame(data)

names(data)[names(data) == 'CFT1'] <- 'CF1'
names(data)[names(data) == 'CFT2'] <- 'CF2'
names(data)[names(data) == 'CFT3'] <- 'CF3'
names(data)[names(data) == 'CFT4'] <- 'CF4'
names(data)[names(data) == 'CFT'] <- 'Total'

data[,"H0MW"]<-data[,"H0MW"]/100
data[,"H1MW"]<-data[,"H1MW"]/100
data[,"H2MW"]<-data[,"H2MW"]/100


###winsorize response latencies
a<-data[,"H0MW"]>4.2
data[a,"H0MW"]<-4.2

a<-data[,"H1MW"]>4.5
data[a,"H1MW"]<-4.5

a<-data[,"H2MW"]>6
data[a,"H2MW"]<-6

describe(data[,"H0MW"])
describe(data[,"H1MW"])
describe(data[,"H2MW"])
describe(data[,"cft1"])
describe(data[,"cft2"])
describe(data[,"cft3"])
describe(data[,"cft4"])
describe(data[,"Intelligenz"])

head(data)

###tau equivalent model uncontrolled for speededness
freeBG <- '

CFT1=~0.330718913883074*A4+0.183779759494891*A5+0.207304124416279*A6+0.278881695347687*A7+0.417582327212252*A8+0.392300904918661*A9+0.443959457608462*A10+0.357071421427142*A11+0.4*A12+0.460407428263272*A13+0.476969600708473*A14+0.499599839871872*A15

CFT2=~0.183779759494891*B2+0.14*B3+0.195959179422654*B4+0.341723572496836*B5+0.346987031457949*B6+0.352100837829165*B7+0.43586121644395*B8+0.466476151587624*B9+0.482804308182932*B10+0.43586121644395*B11+0.462493243193887*B12+0.443959457608462*B13+0.49696579359147*B14 +0.324961536185438*B15

CFT3=~ 0.423998820753077*C5+0.31288975694324*C6+0.263391343821318*C7+0.341723572496836*C8+0.407308237088326*C9+0.430087200460558*C10+0.379967103839267*C11+0.491833305094317*C12+0.471990466005406*C13+0.495756996924905*C14+0.352100837829165*C15

CFT4=~0.15612494995996*D1+0.384187454245971*D2+0.448998886412873*D3+0.183779759494891*D4+0.330718913883074*D5+0.319021942818985*D6+0.466476151587624*D7+0.47370877129308*D8+0.491833305094318*D9+0.366606055596467*D10+0.306553421119387*D11

CFT=~CFT1+CFT2+CFT3+CFT4

'
fit.freeBG = sem(freeBG,data=data,estimator="ML",sample.cov.rescale = FALSE)
summary(fit.freeBG, fit.measures=TRUE, standardized=TRUE)


###tau equivalent model uncontrolled for speededness and HICK uncontrolled for complexity
freeBG <- '

CFT1=~0.330718913883074*A4+0.183779759494891*A5+0.207304124416279*A6+0.278881695347687*A7+0.417582327212252*A8+0.392300904918661*A9+0.443959457608462*A10+0.357071421427142*A11+0.4*A12+0.460407428263272*A13+0.476969600708473*A14+0.499599839871872*A15

CFT2=~0.183779759494891*B2+0.14*B3+0.195959179422654*B4+0.341723572496836*B5+0.346987031457949*B6+0.352100837829165*B7+0.43586121644395*B8+0.466476151587624*B9+0.482804308182932*B10+0.43586121644395*B11+0.462493243193887*B12+0.443959457608462*B13+0.49696579359147*B14 +0.324961536185438*B15

CFT3=~ 0.423998820753077*C5+0.31288975694324*C6+0.263391343821318*C7+0.341723572496836*C8+0.407308237088326*C9+0.430087200460558*C10+0.379967103839267*C11+0.491833305094317*C12+0.471990466005406*C13+0.495756996924905*C14+0.352100837829165*C15

CFT4=~0.15612494995996*D1+0.384187454245971*D2+0.448998886412873*D3+0.183779759494891*D4+0.330718913883074*D5+0.319021942818985*D6+0.466476151587624*D7+0.47370877129308*D8+0.491833305094318*D9+0.366606055596467*D10+0.306553421119387*D11

CFT=~CFT1+CFT2+CFT3+CFT4

Hick=~H0MW+H1MW+H2MW

'
fit.freeBG = sem(freeBG,data=data,estimator="ML",sample.cov.rescale = FALSE)
summary(fit.freeBG, fit.measures=TRUE, standardized=TRUE)


###tau equivalent model controlled for speededness
freeBG <- '
CFT1=~0.330718913883074*A4+0.183779759494891*A5+0.207304124416279*A6+0.278881695347687*A7+0.417582327212252*A8+0.392300904918661*A9+0.443959457608462*A10+0.357071421427142*A11+0.4*A12+0.460407428263272*A13+0.476969600708473*A14+0.499599839871872*A15
CFT2=~0.183779759494891*B2+0.14*B3+0.195959179422654*B4+0.341723572496836*B5+0.346987031457949*B6+0.352100837829165*B7+0.43586121644395*B8+0.466476151587624*B9+0.482804308182932*B10+0.43586121644395*B11+0.462493243193887*B12+0.443959457608462*B13+0.49696579359147*B14 +0.324961536185438*B15
CFT3=~ 0.423998820753077*C5+0.31288975694324*C6+0.263391343821318*C7+0.341723572496836*C8+0.407308237088326*C9+0.430087200460558*C10+0.379967103839267*C11+0.491833305094317*C12+0.471990466005406*C13+0.495756996924905*C14+0.352100837829165*C15
CFT4=~0.15612494995996*D1+0.384187454245971*D2+0.448998886412873*D3+0.183779759494891*D4+0.330718913883074*D5+0.319021942818985*D6+0.466476151587624*D7+0.47370877129308*D8+0.491833305094318*D9+0.366606055596467*D10+0.306553421119387*D11

K=~CFT1+CFT2+CFT3+CFT4

CFT1speed=~0.151016267519258*A12+0.286584899877122*A13+0.389958171459521*A14+0.461701105280287*A15
CFT1~~0*CFT1speed+0*CFT2speed+0*CFT3speed+0*CFT4speed

CFT2speed=~0.164555335159422*B8+0.290362433338847*B9+0.394728479366695*B10+0.402797577822667*B11+0.448936534528445*B12+0.439081700517409*B13+0.494943074371463*B14+0.324473709693194*B15
CFT2~~0*CFT1speed+0*CFT2speed+0*CFT3speed+0*CFT4speed

CFT3speed=~0.162375409303401*C10+0.236514069334496*C11+0.402110356787075*C12+0.436186128266857*C13+0.4812252534344432*C14+0.348232326123752*C15
CFT3~~0*CFT1speed+0*CFT2speed+0*CFT3speed+0*CFT4speed

CFT4speed=~0.124859839931612*D5+0.198578185165822*D6+0.381378995291078*D7+0.437774086042688*D8+0.477416573764191*D9+0.362578175895601*D10+0.305305706478152*D11
CFT4~~0*CFT1speed+0*CFT2speed+0*CFT3speed+0*CFT4speed

speed=~ CFT4speed+CFT3speed+CFT2speed+CFT1speed

K~~0*speed

##resiudal variances are positive
CFT1~~a*CFT1
a>0.0001

CFT2~~b*CFT2
b>0.0001

CFT3~~c*CFT3
c>0.0001

CFT4~~d*CFT4
d>0.0001

CFT1speed~~e*CFT1speed
e>0.0001

CFT2speed~~f*CFT2speed
f>0.0001

CFT3speed~~g*CFT3speed
g>0.0001

CFT4speed~~h*CFT4speed
h>0.0001


'
fit.freeBG = sem(freeBG,data=data,estimator="ML",sample.cov.rescale = FALSE)
summary(fit.freeBG, fit.measures=TRUE, standardized=TRUE)


###tau equivalent model controlled for speededness and HICK uncontrolled for complexity
freeBG <- '
CFT1=~0.330718913883074*A4+0.183779759494891*A5+0.207304124416279*A6+0.278881695347687*A7+0.417582327212252*A8+0.392300904918661*A9+0.443959457608462*A10+0.357071421427142*A11+0.4*A12+0.460407428263272*A13+0.476969600708473*A14+0.499599839871872*A15
CFT2=~0.183779759494891*B2+0.14*B3+0.195959179422654*B4+0.341723572496836*B5+0.346987031457949*B6+0.352100837829165*B7+0.43586121644395*B8+0.466476151587624*B9+0.482804308182932*B10+0.43586121644395*B11+0.462493243193887*B12+0.443959457608462*B13+0.49696579359147*B14 +0.324961536185438*B15
CFT3=~ 0.423998820753077*C5+0.31288975694324*C6+0.263391343821318*C7+0.341723572496836*C8+0.407308237088326*C9+0.430087200460558*C10+0.379967103839267*C11+0.491833305094317*C12+0.471990466005406*C13+0.495756996924905*C14+0.352100837829165*C15
CFT4=~0.15612494995996*D1+0.384187454245971*D2+0.448998886412873*D3+0.183779759494891*D4+0.330718913883074*D5+0.319021942818985*D6+0.466476151587624*D7+0.47370877129308*D8+0.491833305094318*D9+0.366606055596467*D10+0.306553421119387*D11

K=~CFT1+CFT2+CFT3+CFT4

CFT1speed=~0.151016267519258*A12+0.286584899877122*A13+0.389958171459521*A14+0.461701105280287*A15
CFT1~~0*CFT1speed+0*CFT2speed+0*CFT3speed+0*CFT4speed

CFT2speed=~0.164555335159422*B8+0.290362433338847*B9+0.394728479366695*B10+0.402797577822667*B11+0.448936534528445*B12+0.439081700517409*B13+0.494943074371463*B14+0.324473709693194*B15
CFT2~~0*CFT1speed+0*CFT2speed+0*CFT3speed+0*CFT4speed

CFT3speed=~0.162375409303401*C10+0.236514069334496*C11+0.402110356787075*C12+0.436186128266857*C13+0.4812252534344432*C14+0.348232326123752*C15
CFT3~~0*CFT1speed+0*CFT2speed+0*CFT3speed+0*CFT4speed

CFT4speed=~0.124859839931612*D5+0.198578185165822*D6+0.381378995291078*D7+0.437774086042688*D8+0.477416573764191*D9+0.362578175895601*D10+0.305305706478152*D11
CFT4~~0*CFT1speed+0*CFT2speed+0*CFT3speed+0*CFT4speed

speed=~ CFT4speed+CFT3speed+CFT2speed+CFT1speed

K~~0*speed

##resiudal variances are positive
CFT1~~a*CFT1
a>0.0001

CFT2~~b*CFT2
b>0.0001

CFT3~~c*CFT3
c>0.0001

CFT4~~d*CFT4
d>0.0001

CFT1speed~~e*CFT1speed
e>0.0001

CFT2speed~~f*CFT2speed
f>0.0001

CFT3speed~~g*CFT3speed
g>0.0001

CFT4speed~~h*CFT4speed
h>0.0001

Hick=~H0MW+H1MW+H2MW

'
fit.freeBG = sem(freeBG,data=data,estimator="ML",sample.cov.rescale = FALSE)
summary(fit.freeBG, fit.measures=TRUE, standardized=TRUE)


###HICK uncontrolled for complexity
freeBG <- '
Hickk=~1*H0MW+1*H1MW+1*H2MW
Hicki=~1*H0MW+2*H1MW+4*H2MW
Hickk~~0*Hicki
'

fit.freeBG = sem(freeBG,data=data,estimator="ML",sample.cov.rescale = FALSE)
summary(fit.freeBG, fit.measures=TRUE, standardized=TRUE)


###tau equivalent model controlled for speededness and HICK controlled for complexity
freeBG <- '
CFT1=~0.330718913883074*A4+0.183779759494891*A5+0.207304124416279*A6+0.278881695347687*A7+0.417582327212252*A8+0.392300904918661*A9+0.443959457608462*A10+0.357071421427142*A11+0.4*A12+0.460407428263272*A13+0.476969600708473*A14+0.499599839871872*A15
CFT2=~0.183779759494891*B2+0.14*B3+0.195959179422654*B4+0.341723572496836*B5+0.346987031457949*B6+0.352100837829165*B7+0.43586121644395*B8+0.466476151587624*B9+0.482804308182932*B10+0.43586121644395*B11+0.462493243193887*B12+0.443959457608462*B13+0.49696579359147*B14 +0.324961536185438*B15
CFT3=~ 0.423998820753077*C5+0.31288975694324*C6+0.263391343821318*C7+0.341723572496836*C8+0.407308237088326*C9+0.430087200460558*C10+0.379967103839267*C11+0.491833305094317*C12+0.471990466005406*C13+0.495756996924905*C14+0.352100837829165*C15
CFT4=~0.15612494995996*D1+0.384187454245971*D2+0.448998886412873*D3+0.183779759494891*D4+0.330718913883074*D5+0.319021942818985*D6+0.466476151587624*D7+0.47370877129308*D8+0.491833305094318*D9+0.366606055596467*D10+0.306553421119387*D11

K=~CFT1+CFT2+CFT3+CFT4

CFT1speed=~0.151016267519258*A12+0.286584899877122*A13+0.389958171459521*A14+0.461701105280287*A15
CFT1~~0*CFT1speed+0*CFT2speed+0*CFT3speed+0*CFT4speed

CFT2speed=~0.164555335159422*B8+0.290362433338847*B9+0.394728479366695*B10+0.402797577822667*B11+0.448936534528445*B12+0.439081700517409*B13+0.494943074371463*B14+0.324473709693194*B15
CFT2~~0*CFT1speed+0*CFT2speed+0*CFT3speed+0*CFT4speed

CFT3speed=~0.162375409303401*C10+0.236514069334496*C11+0.402110356787075*C12+0.436186128266857*C13+0.4812252534344432*C14+0.348232326123752*C15
CFT3~~0*CFT1speed+0*CFT2speed+0*CFT3speed+0*CFT4speed

CFT4speed=~0.124859839931612*D5+0.198578185165822*D6+0.381378995291078*D7+0.437774086042688*D8+0.477416573764191*D9+0.362578175895601*D10+0.305305706478152*D11
CFT4~~0*CFT1speed+0*CFT2speed+0*CFT3speed+0*CFT4speed

speed=~ CFT4speed+CFT3speed+CFT2speed+CFT1speed

K~~0*speed

##resiudal variances are positive
CFT1~~a*CFT1
a>0.0001

CFT2~~b*CFT2
b>0.0001

CFT3~~c*CFT3
c>0.0001

CFT4~~d*CFT4
d>0.0001

CFT1speed~~e*CFT1speed
e>0.0001

CFT2speed~~f*CFT2speed
f>0.0001

CFT3speed~~g*CFT3speed
g>0.0001

CFT4speed~~h*CFT4speed
h>0.0001

Hickk=~1*H0MW+1*H1MW+1*H2MW
Hicki=~1*H0MW+2*H1MW+4*H2MW
Hickk~~0*Hicki

'
fit.freeBG = sem(freeBG,data=data,estimator="ML",sample.cov.rescale = FALSE)
summary(fit.freeBG, fit.measures=TRUE, standardized=TRUE)
